# Supplementary material for: Visible-Light-Induced Alkoxyl Radicals Enable α-C(sp3)-H Bond Allylation
Source: iScience. 2019 Dec 4;23(1):100755. doi: 10.1016/j.isci.2019.100755 (PMC6941871; doi:10.1016/j.isci.2019.100755)
Supplement: Table S5. B3LYP and M11 Absolute Calculation Energies, Enthalpies, and Free Energies, Related to Scheme 5 [file mmc2.xlsx]

## Sheet: Sheet1
B3LYP geometries for all the optimized compounds and transition states.
CP1
C	-4.39672	-1.33056	-1.4114
C	-3.42408	-0.468658	-0.910835
C	-3.46771	-0.03774	0.426333
C	-4.49106	-0.474196	1.26642
C	-5.4691	-1.34036	0.764519
C	-5.42401	-1.76614	-0.566116
H	-4.36255	-1.66157	-2.44752
H	-4.53005	-0.14458	2.30226
H	-6.27193	-1.68221	1.41408
H	-6.19144	-2.43609	-0.947278
C	-2.30466	0.878267	0.728871
H	-2.56761	1.74144	1.34769
H	-1.48124	0.345552	1.23195
C	-2.21773	0.122346	-1.60726
H	-2.40609	0.432216	-2.64183
H	-1.38447	-0.593758	-1.62335
C	-1.83966	1.29858	-0.684892
H	-2.35213	2.2167	-0.991058
O	-0.420939	1.52351	-0.7874
C	0.061803	2.64722	-0.221516
O	-0.633788	3.51595	0.267569
C	1.59082	2.65897	-0.260518
H	1.95401	2.20366	-1.18367
C	2.16115	4.05302	-0.075328
H	3.25211	3.98529	-0.080137
H	1.83456	4.714	-0.885826
H	1.82058	4.48063	0.871794
O	2.07704	1.87376	0.85614
N	2.20667	0.535688	0.54232
C	3.25958	0.073008	-0.293832
C	1.41342	-0.471101	1.14964
C	3.10665	-1.36181	-0.233577
C	3.83224	-2.38777	-0.861278
C	2.00373	-1.68687	0.634561
C	3.47637	-3.70863	-0.630364
H	4.6631	-2.13545	-1.51719
C	1.65664	-3.02931	0.85593
C	2.38583	-4.03041	0.23028
H	4.03261	-4.51246	-1.10964
H	0.82275	-3.26732	1.5132
H	2.12622	-5.07474	0.394712
O	4.0337	0.82699	-0.914238
O	0.458228	-0.26374	1.92264
HE·+
C	-1.32905	0.000162	1.23973
C	0.051171	0.000274	1.26727
C	0.832095	0.000342	0
C	0.051171	0.000274	-1.26727
C	-1.32905	0.000162	-1.23973
H	1.5473	0.843928	0
N	-1.92864	0.00012	0
H	-2.9449	4.2e-05	0
H	1.54746	-0.84311	0
C	-2.27555	8.3e-05	2.40847
H	-2.11062	-0.87715	3.03867
H	-2.11075	0.877333	3.03868
H	-3.317	5e-06	2.07193
C	-2.27555	8.3e-05	-2.40847
H	-2.11062	-0.87715	-3.03867
H	-3.317	5e-06	-2.07193
H	-2.11075	0.877333	-3.03868
C	0.901959	0.000346	2.50406
C	0.901959	0.000346	-2.50406
O	2.11261	0.000188	-2.41651
O	2.11261	0.000188	2.41651
O	0.208655	-1.1e-05	-3.64491
O	0.208655	-1.1e-05	3.64491
C	1.00699	-0.000296	-4.87608
H	1.64839	-0.8854	-4.85567
H	1.64828	0.884901	-4.85614
C	1.00699	-0.000296	4.87608
H	1.64839	-0.8854	4.85567
H	1.64828	0.884901	4.85614
C	0.046448	-0.000677	-6.04637
H	0.618705	-0.000896	-6.97961
H	-0.589906	-0.891235	-6.03917
H	-0.59002	0.889803	-6.03966
C	0.046448	-0.000677	6.04637
H	0.618705	-0.000896	6.97961
H	-0.59002	0.889803	6.03966
H	-0.589906	-0.891235	6.03917
CP2
C	-4.22465	-1.57681	-1.33158
C	-3.34124	-0.602252	-0.871589
C	-3.5636	0.039038	0.356655
C	-4.67376	-0.290195	1.1326
C	-5.56036	-1.26907	0.671946
C	-5.33737	-1.90832	-0.551658
H	-4.05765	-2.07098	-2.28584
H	-4.85508	0.210662	2.08078
H	-6.43266	-1.52923	1.26584
H	-6.03704	-2.66239	-0.902393
C	-2.46623	1.0419	0.641169
H	-2.82098	1.99085	1.05307
H	-1.72486	0.63726	1.34397
C	-2.07255	-0.086936	-1.51636
H	-2.1566	0.071569	-2.59692
H	-1.2344	-0.779865	-1.35597
C	-1.80441	1.22104	-0.745189
H	-2.24937	2.07845	-1.25764
O	-0.374553	1.4366	-0.685781
C	0.040202	2.65228	-0.278145
O	-0.699497	3.56104	0.030054
C	1.57093	2.72904	-0.266957
H	1.97198	2.33915	-1.20486
C	2.07701	4.13011	0.011711
H	3.16976	4.12626	0.01361
H	1.72068	4.81484	-0.763108
H	1.70836	4.48944	0.976125
O	2.09406	1.90088	0.821926
N	2.20808	0.576124	0.48118
C	3.18491	0.076181	-0.43377
C	1.57305	-0.420086	1.16883
C	3.05029	-1.37038	-0.294479
C	3.72004	-2.40049	-0.954627
C	2.06149	-1.66061	0.701197
C	3.40977	-3.71748	-0.626458
H	4.46824	-2.16501	-1.70584
C	1.75322	-3.00024	1.0213
C	2.43219	-4.00828	0.354566
H	3.92083	-4.53479	-1.12652
H	1.00276	-3.24897	1.76874
H	2.2089	-5.04535	0.589173
O	3.8888	0.790914	-1.14174
O	0.667276	-0.10246	2.10987
H	0.358327	-0.921292	2.5299
E·
C	1.34997	7.8e-05	1.18992
C	-0.039449	0.000132	1.25972
C	-0.842743	0.00016	0
C	-0.039449	0.000132	-1.25972
C	1.34997	7.8e-05	-1.18992
H	-1.54524	-0.850958	0
N	2.00738	5.3e-05	0
H	-1.54518	0.851326	0
C	2.28015	4e-05	2.38223
H	2.11955	0.876931	3.01629
H	2.11946	-0.876832	3.0163
H	3.30723	-1e-05	2.01286
C	2.28015	4e-05	-2.38223
H	2.11955	0.876931	-3.01629
H	3.30723	-1e-05	-2.01286
H	2.11946	-0.876832	-3.0163
C	-0.8699	0.000164	2.48648
C	-0.8699	0.000164	-2.48648
O	-2.08977	8e-05	-2.44884
O	-2.08977	8e-05	2.44884
O	-0.176595	-4e-06	-3.64842
O	-0.176595	-4e-06	3.64842
C	-0.979374	-0.000127	-4.85077
H	-1.62714	0.882328	-4.84158
H	-1.62722	-0.88252	-4.84135
C	-0.979374	-0.000127	4.85077
H	-1.62714	0.882328	4.84158
H	-1.62722	-0.88252	4.84135
C	-0.030006	-0.000326	-6.03455
H	-0.602969	-0.000421	-6.96825
H	0.610708	0.887456	-6.02462
H	0.610626	-0.888163	-6.02438
C	-0.030006	-0.000326	6.03455
H	-0.602969	-0.000421	6.96825
H	0.610626	-0.888163	6.02438
H	0.610708	0.887456	6.02462
TS1
C	-5.93506	-0.430199	-0.935262
C	-4.63456	-0.104129	-0.556655
C	-3.95756	-0.869743	0.405932
C	-4.5817	-1.96713	0.996334
C	-5.88736	-2.2958	0.616409
C	-6.55995	-1.5329	-0.343035
H	-6.46288	0.165433	-1.67676
H	-4.06424	-2.55932	1.74757
H	-6.38474	-3.14671	1.07497
H	-7.57662	-1.79384	-0.625646
C	-2.56445	-0.325292	0.635184
H	-2.25355	-0.31128	1.68369
H	-1.80897	-0.898305	0.083509
C	-3.74778	1.01775	-1.05247
H	-4.27254	1.96826	-1.19991
H	-3.27385	0.755162	-2.00905
C	-2.66489	1.09851	0.041777
H	-2.95792	1.80115	0.82759
O	-1.44077	1.58223	-0.549995
C	-0.496916	2.04222	0.296177
O	-0.60816	2.05634	1.50286
C	0.715843	2.58324	-0.482637
H	0.323829	3.02296	-1.41265
C	1.46706	3.63843	0.320966
H	2.34046	3.97618	-0.24373
H	0.8196	4.49821	0.526755
H	1.7951	3.22223	1.27581
O	1.53384	1.54593	-0.984754
N	2.28639	0.708445	0.317652
C	1.84892	-0.675172	0.137663
C	3.62044	0.710409	0.170042
C	3.07599	-1.49899	-0.037975
C	3.23753	-2.86489	-0.181988
C	4.1729	-0.612031	-0.034213
C	4.54534	-3.36054	-0.311245
H	2.37552	-3.52515	-0.186414
C	5.47717	-1.10526	-0.141721
C	5.64185	-2.4882	-0.286696
H	4.71164	-4.4275	-0.423571
H	6.34697	-0.452735	-0.125792
H	6.64514	-2.89359	-0.384674
O	0.696791	-1.02865	0.142456
O	4.29568	1.8653	0.289093
H	5.23631	1.70878	0.107951
CP3
C	-3.43857	-1.37031	-0.035456
C	-2.18906	-0.758527	0.037676
C	-2.08269	0.639044	0.112395
C	-3.22666	1.43453	0.113591
C	-4.48152	0.820727	0.041513
C	-4.58686	-0.571633	-0.03252
H	-3.52414	-2.45259	-0.099231
H	-3.14838	2.51791	0.164127
H	-5.38076	1.43102	0.036404
H	-5.56731	-1.03636	-0.094716
C	-0.629377	1.05518	0.193929
H	-0.37639	1.93713	-0.40134
H	-0.335418	1.26253	1.23333
C	-0.815114	-1.39395	0.064374
H	-0.703556	-2.24249	-0.619385
H	-0.562342	-1.75215	1.07267
C	0.103309	-0.212231	-0.300693
H	0.250787	-0.150301	-1.38237
O	1.39782	-0.405388	0.315022
C	2.42106	0.321584	-0.185369
O	2.3302	1.12906	-1.07843
C	3.73081	-0.067683	0.52778
H	3.50747	-0.459769	1.53445
C	4.40605	-1.22278	-0.281086
H	5.33545	-1.51703	0.21133
H	3.71857	-2.0729	-0.313143
H	4.62002	-0.879949	-1.2961
O	4.63421	0.947745	0.565558
CP4
N	-2.07675	0.144085	-4.2e-05
C	-1.17767	1.25878	-9.3e-05
C	-1.33034	-0.914323	7e-06
C	0.237372	0.723719	-4.9e-05
C	1.47036	1.35138	-7.3e-05
C	0.129578	-0.669903	4.7e-05
C	2.61264	0.53294	1e-05
H	1.54651	2.43458	-0.000147
C	1.24691	-1.49126	0.000141
C	2.50243	-0.861575	0.000115
H	3.59904	0.988336	-3e-06
H	1.16086	-2.57344	0.000213
H	3.40372	-1.468	0.000177
O	-1.51212	2.42133	-0.000211
O	-1.80545	-2.15649	0.000125
H	-2.78	-2.08735	0.000115
TS2
C	-3.47184	1.26599	0.292282
C	-2.19713	0.722124	0.149737
C	-2.03298	-0.616236	-0.240094
C	-3.1436	-1.42004	-0.488709
C	-4.4236	-0.874055	-0.347017
C	-4.58666	0.459541	0.040482
H	-3.60261	2.30097	0.599602
H	-3.02069	-2.45924	-0.784462
H	-5.29749	-1.49264	-0.533762
H	-5.58638	0.870703	0.153175
C	-0.562458	-0.96219	-0.336687
H	-0.304598	-1.95207	0.050654
H	-0.212626	-0.912041	-1.37816
C	-0.849458	1.38289	0.347076
H	-0.803742	2.04997	1.21478
H	-0.562849	1.97388	-0.534331
C	0.097764	0.17464	0.476778
H	0.197682	-0.134358	1.5211
O	1.40544	0.546699	-0.009744
C	2.42693	-0.251932	0.350094
O	2.3214	-1.25394	1.03544
C	3.74885	0.246156	-0.152896
H	3.88321	1.47254	0.109352
C	4.92976	-0.677521	-0.039678
H	5.86154	-0.114115	-0.136951
H	4.91193	-1.22121	0.90716
H	4.8968	-1.4164	-0.852793
O	3.77644	1.24947	-1.10614
CP5
C	-3.45051	-1.27695	-0.371195
C	-2.18329	-0.730057	-0.181339
C	-2.03723	0.587796	0.27988
C	-3.15925	1.36775	0.552286
C	-4.43184	0.818697	0.362999
C	-4.57666	-0.494412	-0.095224
H	-3.56681	-2.29555	-0.734102
H	-3.05066	2.39147	0.902617
H	-5.31421	1.41935	0.567625
H	-5.57069	-0.907686	-0.244536
C	-0.571483	0.940702	0.414637
H	-0.316179	1.95169	0.085168
H	-0.234655	0.836846	1.45662
C	-0.826586	-1.36711	-0.392918
H	-0.762014	-1.99147	-1.29057
H	-0.546357	-1.99735	0.463467
C	0.11034	-0.144958	-0.450571
H	0.210205	0.219679	-1.47674
O	1.4163	-0.528288	0.020639
C	2.43407	0.314086	-0.282183
O	2.30051	1.37702	-0.903623
C	3.72977	-0.114333	0.175045
C	4.07782	-1.34898	0.923491
H	4.55114	-1.10311	1.88404
H	3.18424	-1.94554	1.11265
H	4.79827	-1.95748	0.359674
O	4.73597	0.72639	-0.126947
H	4.30456	1.4647	-0.615893
TS3
C	-6.63453	-0.421609	0.44248
C	-5.25396	-0.309111	0.289325
C	-4.66912	0.938344	0.004571
C	-5.46944	2.07197	-0.129167
C	-6.85621	1.95819	0.025036
C	-7.4359	0.718532	0.309282
H	-7.08941	-1.38688	0.657028
H	-5.02195	3.03713	-0.357534
H	-7.4866	2.83816	-0.083389
H	-8.51504	0.638002	0.42095
C	-3.16821	0.798394	-0.107174
H	-2.71298	1.37756	-0.915373
H	-2.6753	1.0949	0.830965
C	-4.18587	-1.37482	0.392813
H	-4.47394	-2.33648	-0.04767
H	-3.92333	-1.56556	1.4439
C	-2.97251	-0.728279	-0.314737
H	-3.0082	-0.9298	-1.39039
O	-1.77804	-1.24948	0.223515
C	-0.613483	-1.01461	-0.568496
O	-0.739925	-0.477501	-1.68557
C	0.548114	-1.38369	0.119386
H	0.816918	0.617265	-0.326697
C	0.626857	-2.15505	1.4021
H	1.50072	-1.85603	2.00153
H	-0.267359	-1.96865	2.00348
H	0.711267	-3.24566	1.25029
O	1.69187	-1.5557	-0.737185
N	2.76313	-0.746076	-0.362847
C	4.08422	-1.24224	-0.182443
C	2.6884	0.617002	-0.270177
C	4.85876	-0.022583	0.049307
C	6.22119	0.143608	0.300338
C	3.98485	1.11316	0.005448
C	6.71727	1.42903	0.504066
H	6.87219	-0.726547	0.332856
C	4.49465	2.40906	0.219136
C	5.85255	2.55227	0.462872
H	7.77698	1.57793	0.697834
H	3.83571	3.27266	0.189496
H	6.2649	3.54566	0.626994
O	4.42026	-2.42561	-0.231712
O	1.54932	1.28997	-0.383813
CP6
C	6.20836	0.274652	-0.342275
C	4.85016	0.009158	-0.180071
C	3.90602	1.04679	-0.269454
C	4.32141	2.35363	-0.519631
C	5.68567	2.61969	-0.68321
C	6.62379	1.58702	-0.595291
H	6.94128	-0.52628	-0.267517
H	3.59425	3.16008	-0.582373
H	6.01826	3.63747	-0.873848
H	7.68223	1.80537	-0.717589
C	2.5088	0.504967	-0.068392
H	1.85749	1.14429	0.535077
H	2.00538	0.343581	-1.03274
C	4.15593	-1.30811	0.086966
H	4.68769	-1.95561	0.793398
H	4.02207	-1.88014	-0.842673
C	2.76966	-0.868276	0.603393
H	2.80187	-0.728992	1.68836
O	1.81718	-1.87752	0.282782
C	0.52856	-1.65467	0.716909
O	0.445952	-1.0338	1.89614
C	-0.49977	-2.10376	-0.032611
H	-0.457362	-0.546851	1.97844
C	-0.431304	-2.73	-1.3894
H	-1.18154	-2.28151	-2.05133
H	0.565464	-2.60737	-1.82374
H	-0.656657	-3.80642	-1.35061
O	-1.77428	-2.04935	0.562537
N	-2.50611	-0.913569	0.20093
C	-3.54212	-0.937528	-0.775038
C	-2.50103	0.219384	1.03142
C	-4.19427	0.343098	-0.57097
C	-5.26622	0.932907	-1.25446
C	-3.56398	1.03574	0.521404
C	-5.71192	2.18804	-0.860951
H	-5.7351	0.400953	-2.07961
C	-4.02277	2.3099	0.904467
C	-5.08724	2.87493	0.220115
H	-6.54532	2.65676	-1.38077
H	-3.54296	2.83239	1.72904
H	-5.45451	3.85832	0.508396
O	-3.74174	-1.85545	-1.5833
O	-1.6829	0.404066	1.9801
TS4
C	6.56904	0.168863	0.073534
C	5.17561	0.181532	0.074495
C	4.45319	-0.980078	0.401202
C	5.12796	-2.15598	0.725383
C	6.52767	-2.16807	0.725067
C	7.24451	-1.01265	0.401033
H	7.12965	1.06531	-0.184539
H	4.57299	-3.05899	0.970874
H	7.06049	-3.08369	0.972022
H	8.33207	-1.03333	0.396972
C	2.9675	-0.708973	0.336201
H	2.37352	-1.51377	-0.104429
H	2.55922	-0.509739	1.33806
C	4.2254	1.31862	-0.227971
H	4.54399	1.95552	-1.06122
H	4.10025	1.97028	0.649178
C	2.88817	0.593639	-0.503325
H	2.81944	0.316954	-1.56042
O	1.81477	1.4513	-0.16543
C	0.55901	1.08704	-0.659232
O	0.479737	0.021048	-1.34802
C	-0.467966	1.96881	-0.348979
H	-0.88831	-0.603216	-1.41114
C	-0.42044	3.07111	0.668122
H	-1.19394	2.90917	1.43413
H	0.55767	3.117	1.15705
H	-0.626303	4.06017	0.229206
O	-1.67391	1.68577	-0.902573
N	-2.55978	0.673331	-0.097088
C	-3.76161	1.10068	0.536249
C	-2.69895	-0.572869	-0.663129
C	-4.62903	-0.076982	0.469263
C	-5.90226	-0.300328	0.997011
C	-3.96055	-1.09842	-0.285121
C	-6.51344	-1.53295	0.782953
H	-6.39584	0.48583	1.56377
C	-4.58422	-2.34914	-0.48471
C	-5.84888	-2.5497	0.044505
H	-7.50563	-1.72687	1.18451
H	-4.08003	-3.13157	-1.04606
H	-6.34737	-3.50561	-0.105819
O	-3.95043	2.21153	1.03639
O	-1.76988	-1.16109	-1.38509
CP7
C	3.36401	1.29966	-0.382313
C	2.10998	0.720897	-0.199429
C	1.99403	-0.593155	0.279379
C	3.13261	-1.33886	0.577522
C	4.39181	-0.757825	0.395508
C	4.5069	0.551893	-0.080774
H	3.45729	2.31547	-0.759144
H	3.04734	-2.35989	0.941554
H	5.28741	-1.33109	0.619777
H	5.49122	0.989569	-0.224131
C	0.536791	-0.985325	0.4024
H	0.314488	-2.0072	0.082294
H	0.185708	-0.879325	1.43941
C	0.739383	1.31881	-0.437209
H	0.668876	1.92392	-1.34743
H	0.433072	1.95737	0.403832
C	-0.161215	0.070198	-0.48488
H	-0.250881	-0.310462	-1.50579
O	-1.48947	0.41958	-0.025761
C	-2.48232	-0.437102	-0.340969
O	-2.34718	-1.46967	-0.951303
C	-3.85322	0.074231	0.180445
C	-3.88376	1.36986	0.957405
H	-4.91019	1.58177	1.2629
H	-3.23415	1.30463	1.83767
H	-3.49644	2.19202	0.344737
O	-4.83382	-0.591962	-0.06021
CP8
N	2.04297	0.170839	-2.1e-05
C	1.15706	1.26584	-2.1e-05
C	1.29852	-0.929331	3.4e-05
C	-0.217811	0.726872	-1.5e-05
C	-1.47275	1.3342	-4.5e-05
C	-0.108101	-0.70645	4e-05
C	-2.61857	0.535905	-9e-06
H	-1.54405	2.42105	-8.8e-05
C	-1.2666	-1.50579	7.6e-05
C	-2.50872	-0.880644	5.3e-05
H	-3.60607	0.995562	-2.7e-05
H	-1.19471	-2.59256	0.000116
H	-3.41531	-1.4853	7.9e-05
O	1.4937	2.46929	-0.000141
O	1.88682	-2.17189	6e-05
H	2.83702	-1.9575	3.9e-05
MeO	H
O	-0.748511	0.122481	2e-06
C	0.661801	-0.019639	2e-06
H	1.07964	0.990898	-2.5e-05
H	1.03684	-0.543827	0.893175
H	1.03682	-0.543846	-0.893171
H	-1.13601	-0.765244	-1.1e-05
TS5
C	3.82696	1.57653	-0.12812
C	2.67673	0.795617	-0.037258
C	2.77044	-0.592354	0.152099
C	4.01703	-1.20711	0.250938
C	5.17222	-0.423213	0.16107
C	5.07815	0.959065	-0.027268
H	3.75746	2.65121	-0.280703
H	4.09452	-2.28279	0.390792
H	6.14977	-0.893097	0.231911
H	5.98283	1.55685	-0.102074
C	1.39048	-1.20914	0.228479
H	1.2915	-2.16323	-0.296933
H	1.08796	-1.37361	1.27293
C	1.2254	1.22096	-0.100472
H	1.0185	1.98859	-0.854281
H	0.885179	1.61444	0.868161
C	0.498632	-0.10739	-0.389743
H	0.410866	-0.275736	-1.46708
O	-0.8254	-0.054701	0.171143
C	-1.71494	-0.965465	-0.300979
O	-1.44209	-1.81215	-1.13486
C	-3.08747	-0.769558	0.293356
H	-3.28943	0.546387	-0.505921
C	-4.08342	-1.87292	-0.013413
H	-5.0962	-1.5333	0.224515
H	-4.03079	-2.18411	-1.05976
H	-3.87615	-2.75748	0.604567
O	-3.21622	-0.076899	1.39643
O	-3.24471	1.72592	-0.231286
H	-3.02127	1.37628	0.718547
C	-4.57929	2.28961	-0.20939
H	-4.8945	2.4194	-1.24521
H	-5.26235	1.62457	0.326066
H	-4.52613	3.26046	0.287231
TS6
C	4.49039	-1.64088	-0.063328
C	3.36051	-0.825837	-0.071892
C	3.48272	0.560739	-0.25527
C	4.73815	1.13967	-0.429704
C	5.873	0.321667	-0.42197
C	5.75032	-1.05921	-0.240116
H	4.39919	-2.71474	0.08385
H	4.83832	2.21408	-0.564957
H	6.85745	0.763674	-0.55212
H	6.63972	-1.68394	-0.22981
C	2.11966	1.21762	-0.236009
H	2.08304	2.16978	0.300605
H	1.75375	1.39866	-1.25721
C	1.90427	-1.20854	0.083665
H	1.72796	-1.97881	0.843261
H	1.48877	-1.58155	-0.863521
C	1.23757	0.137267	0.432943
H	1.23303	0.298137	1.51526
O	-0.121212	0.128671	-0.034775
C	-0.937106	1.08816	0.481733
O	-0.568446	1.90082	1.31554
C	-2.3393	0.984373	-0.040915
H	-2.85935	-0.107128	0.874433
C	-3.24296	2.16135	0.322215
H	-4.29631	1.87965	0.211426
H	-3.06564	2.50476	1.34377
H	-3.05571	3.00635	-0.354739
O	-2.54632	0.330936	-1.1559
O	-3.42464	-1.07574	1.21915
H	-4.12141	-1.12367	0.437732
C	-2.49767	-2.18692	1.05063
H	-1.83246	-2.1856	1.91423
H	-3.08207	-3.10798	1.02658
H	-1.93182	-2.05376	0.125872
O	-4.73344	-1.01118	-0.929395
H	-4.00412	-0.393957	-1.26575
C	-6.02411	-0.447593	-1.15557
H	-6.76295	-1.1231	-0.716891
H	-6.13114	0.544248	-0.696454
H	-6.21841	-0.364362	-2.23103
TS7
C	4.25613	-1.41613	0.999037
C	3.2432	-0.59419	0.508547
C	3.54191	0.446741	-0.384582
C	4.85591	0.672517	-0.790407
C	5.8725	-0.152554	-0.298232
C	5.57461	-1.19038	0.590267
H	4.02906	-2.22042	1.69515
H	5.09191	1.48212	-1.47712
H	6.90149	0.017903	-0.604056
H	6.37339	-1.8218	0.970637
C	2.28038	1.18089	-0.784066
H	2.38797	2.26922	-0.828541
H	1.92259	0.845411	-1.76815
C	1.75743	-0.64158	0.79065
H	1.51908	-0.818749	1.8462
H	1.25359	-1.42829	0.212358
C	1.26861	0.737726	0.299395
H	1.26203	1.46854	1.11255
O	-0.070801	0.606793	-0.205803
C	-0.84669	1.72412	-0.221577
O	-0.471872	2.80996	0.192136
C	-2.23288	1.42188	-0.723677
H	-2.78927	1.02201	0.570158
C	-3.06267	2.64846	-1.09384
H	-4.12084	2.37481	-1.15223
H	-2.932	3.4554	-0.368641
H	-2.76103	3.02951	-2.07906
O	-2.44427	0.308858	-1.37831
O	-3.27639	0.54247	1.55275
H	-3.49734	-0.449566	1.26216
C	-2.31772	0.534338	2.63484
H	-1.98009	1.56169	2.7788
H	-2.82191	0.176353	3.53501
H	-1.46582	-0.108578	2.39355
O	-3.73945	-1.8116	0.778621
H	-2.89658	-2.05392	0.285036
C	-4.80601	-1.78203	-0.183884
H	-5.70681	-1.44555	0.335428
H	-4.57184	-1.0952	-1.00482
H	-4.98332	-2.78915	-0.577696
O	-1.50978	-2.06641	-0.626892
H	-1.61014	-1.12499	-0.947009
C	-1.43238	-2.92044	-1.76214
H	-1.40867	-3.95339	-1.40272
H	-2.29384	-2.79902	-2.434
H	-0.51517	-2.73111	-2.33502
TS8
C	3.19018	-1.43041	-0.225695
C	1.99394	-0.717395	-0.262859
C	1.97286	0.654902	0.033173
C	3.14853	1.3226	0.369498
C	4.35015	0.607338	0.404521
C	4.37092	-0.75921	0.109117
H	3.20899	-2.49478	-0.447911
H	3.13525	2.3839	0.606101
H	5.27318	1.11634	0.669263
H	5.30983	-1.30532	0.146119
C	0.564782	1.19837	-0.086448
H	0.302039	1.9272	0.687646
H	0.40206	1.68306	-1.05876
C	0.601622	-1.20293	-0.603558
H	0.357499	-2.19119	-0.200679
H	0.447919	-1.24206	-1.69155
C	-0.286038	-0.091448	-0.015009
H	-0.533817	-0.329135	1.02552
O	-1.51961	-0.022385	-0.766418
C	-2.52989	0.725346	-0.24626
O	-2.70921	1.88887	-0.497995
C	-3.51882	-0.073759	0.641866
H	-4.18956	0.647507	1.13772
C	-4.37551	-0.96679	-0.315735
H	-5.08208	-1.55007	0.279531
H	-4.9254	-0.315529	-1.00161
H	-3.72087	-1.6379	-0.874899
O	-2.88136	-0.902948	1.5029
CP9
C	-2.9919	-1.37853	0.567157
C	-1.90887	-0.517257	0.404835
C	-2.07608	0.722948	-0.231394
C	-3.32588	1.11147	-0.708493
C	-4.41342	0.247453	-0.543307
C	-4.24747	-0.98828	0.089776
H	-2.86516	-2.34293	1.05306
H	-3.4574	2.06924	-1.20645
H	-5.39294	0.5363	-0.915003
H	-5.09901	-1.65337	0.206332
C	-0.762252	1.47391	-0.272267
H	-0.581752	2.01041	-1.21025
H	-0.696077	2.20823	0.542749
C	-0.470285	-0.698045	0.839392
H	-0.068704	-1.70315	0.685959
H	-0.341482	-0.444297	1.90137
C	0.263934	0.349537	-0.02247
H	0.572595	-0.101431	-0.96548
O	1.4149	0.904567	0.660918
C	2.68634	0.577654	0.429919
O	3.58568	1.08952	1.04359
C	3.02178	-0.492176	-0.715047
H	2.57739	-0.010087	-1.61537
C	4.53049	-0.655376	-0.875035
H	4.72324	-1.38068	-1.67206
H	5.008	0.294293	-1.13402
H	4.9712	-1.02525	0.053828
O	2.3509	-1.61623	-0.392389
TS9
C	-3.07178	1.18877	-0.774045
C	-1.90222	0.459556	-0.567415
C	-1.90035	-0.654068	0.286752
C	-3.06721	-1.04586	0.940268
C	-4.24103	-0.316483	0.729538
C	-4.24323	0.793149	-0.121768
H	-3.07548	2.056	-1.42982
H	-3.06754	-1.90418	1.60773
H	-5.15674	-0.610855	1.23513
H	-5.16064	1.35552	-0.27315
C	-0.52651	-1.28597	0.347296
H	-0.202698	-1.54256	1.36364
H	-0.47038	-2.20956	-0.249387
C	-0.530282	0.685879	-1.16425
H	-0.201922	1.73192	-1.14399
H	-0.475506	0.352627	-2.212
C	0.357265	-0.216299	-0.303478
H	0.86114	0.505687	0.611075
O	1.49405	-0.708801	-0.971301
C	2.76002	-0.539416	-0.478593
O	3.69429	-1.02337	-1.05925
C	2.9108	0.236125	0.861302
H	3.04431	-0.560251	1.61895
C	4.18272	1.09138	0.807937
H	4.34431	1.5616	1.78174
H	5.04188	0.464936	0.5563
H	4.0768	1.87634	0.053169
O	1.82084	1.04995	1.16797
CP10
C	-3.48601	-1.34642	-0.02814
C	-2.21712	-0.769481	-0.013942
C	-2.0699	0.624966	0.034633
C	-3.19259	1.45088	0.068488
C	-4.46489	0.872353	0.058055
C	-4.61097	-0.517902	0.009842
H	-3.60288	-2.42688	-0.068659
H	-3.08287	2.53226	0.101653
H	-5.34638	1.50744	0.084815
H	-5.60512	-0.956738	-0.000373
C	-0.609195	1.03305	0.040825
H	-0.355388	1.75084	-0.74969
H	-0.318249	1.51862	0.988539
C	-0.869899	-1.46338	-0.040243
H	-0.766965	-2.16448	-0.883613
H	-0.688389	-2.05965	0.870947
C	0.072434	-0.298321	-0.134721
H	4.21499	1.59756	-0.218531
O	1.38781	-0.554181	0.214497
C	2.36744	0.341198	-0.045993
O	2.209	1.4002	-0.618928
C	3.72712	-0.13839	0.452139
H	3.62503	-0.367279	1.52378
C	4.17324	-1.40982	-0.285886
H	5.16736	-1.69474	0.070433
H	3.47986	-2.23751	-0.107616
H	4.23741	-1.22061	-1.36275
O	4.66865	0.89758	0.287022
