# Supplementary material for: Visible-Light-Induced Alkoxyl Radicals Enable α-C(sp3)-H Bond Allylation
Source: iScience. 2019 Dec 4;23(1):100755. doi: 10.1016/j.isci.2019.100755 (PMC6941871; doi:10.1016/j.isci.2019.100755)
Supplement: Table S7. B3LYP Geometries for All the Optimized Compounds and Transition States, Related to Scheme 5 [file mmc3.xlsx]

## Sheet: Sheet1
B3LYP geometries for all the optimized compounds and transition states.
CP3-1
C	-3.3902	1.32992	-0.014819
C	-2.12233	0.752611	0.005141
C	-1.97073	-0.637313	-0.11766
C	-3.08646	-1.45958	-0.260585
C	-4.35938	-0.880109	-0.282011
C	-4.5102	0.504683	-0.160104
H	-3.51166	2.40588	0.085931
H	-2.97341	-2.53754	-0.348662
H	-5.2376	-1.51154	-0.387567
H	-5.50487	0.942413	-0.171877
C	-0.505066	-1.01454	-0.078476
H	-0.285583	-1.91537	0.502116
H	-0.110498	-1.17003	-1.09353
C	-0.770762	1.42202	0.136169
H	-0.746471	2.23899	0.865094
H	-0.434229	1.83417	-0.825613
C	0.143538	0.247698	0.533236
H	0.198561	0.142779	1.61991
O	1.48103	0.501651	0.041936
C	2.47044	-0.203058	0.603635
O	2.33693	-1.0424	1.46832
C	3.85384	0.137995	0.010427
H	4.59884	-0.079487	0.795188
C	4.11789	-0.84988	-1.17315
H	5.11526	-0.669308	-1.58033
H	4.05555	-1.871	-0.786326
H	3.37118	-0.698135	-1.95625
O	3.96222	1.38893	-0.501365
TS2-1
C	-3.47184	1.26599	0.292282
C	-2.19713	0.722124	0.149737
C	-2.03298	-0.616236	-0.240094
C	-3.1436	-1.42004	-0.488709
C	-4.4236	-0.874055	-0.347017
C	-4.58666	0.459541	0.040482
H	-3.60261	2.30097	0.599602
H	-3.02069	-2.45924	-0.784462
H	-5.29749	-1.49264	-0.533762
H	-5.58638	0.870703	0.153175
C	-0.562458	-0.96219	-0.336687
H	-0.304598	-1.95207	0.050654
H	-0.212626	-0.912041	-1.37816
C	-0.849458	1.38289	0.347076
H	-0.803742	2.04997	1.21478
H	-0.562849	1.97388	-0.534331
C	0.097764	0.17464	0.476778
H	0.197682	-0.134358	1.5211
O	1.40544	0.546699	-0.009744
C	2.42693	-0.251932	0.350094
O	2.3214	-1.25394	1.03544
C	3.74885	0.246156	-0.152896
H	3.88321	1.47254	0.109352
C	4.92976	-0.677521	-0.039678
H	5.86154	-0.114115	-0.136951
H	4.91193	-1.22121	0.90716
H	4.8968	-1.4164	-0.852793
O	3.77644	1.24947	-1.10614
TS3-1
C	3.65861	1.38696	-0.157797
C	2.43723	0.723936	-0.05929
C	2.39431	-0.659613	0.174841
C	3.57403	-1.38857	0.310884
C	4.80056	-0.72306	0.213211
C	4.84272	0.655072	-0.0194
H	3.69531	2.45774	-0.344903
H	3.54503	-2.46151	0.48569
H	5.72724	-1.28227	0.312685
H	5.8018	1.1601	-0.099721
C	0.96046	-1.13821	0.251503
H	0.775618	-2.09505	-0.244857
H	0.63236	-1.23885	1.29639
C	1.03474	1.28478	-0.157088
H	0.911246	2.04288	-0.938194
H	0.722797	1.74139	0.793068
C	0.186579	0.023553	-0.413547
H	0.091506	-0.170929	-1.48583
O	-1.13272	0.224163	0.129004
C	-2.09841	-0.617356	-0.311321
O	-1.90631	-1.52585	-1.10035
C	-3.45294	-0.267905	0.261385
H	-3.52232	1.01438	-0.604174
C	-4.53923	-1.29676	0.019297
H	-5.51895	-0.855763	0.226532
H	-4.50937	-1.67839	-1.00422
H	-4.40995	-2.15303	0.695345
O	-3.5216	0.495509	1.3247
O	-3.3487	2.2043	-0.355856
H	-3.22542	1.82223	0.627813
H	-4.23417	2.61517	-0.371711
H2O
O	-2.8e-05	-0.119426	-1e-06
H	-0.762481	0.477791	1.2e-05
H	0.762704	0.477616	-1e-06
TS4-1
C	4.17427	1.59035	-0.008959
C	3.02984	0.796734	0.02882
C	3.13171	-0.594658	0.186107
C	4.38111	-1.19996	0.305675
C	5.53056	-0.403439	0.268945
C	5.42822	0.98221	0.112583
H	4.09866	2.66794	-0.136314
H	4.46525	-2.27807	0.420773
H	6.51031	-0.865917	0.35633
H	6.32864	1.59008	0.079073
C	1.75637	-1.22542	0.206881
H	1.68208	-2.16757	-0.343502
H	1.42474	-1.41683	1.23782
C	1.57653	1.20948	-0.066211
H	1.38699	1.99511	-0.806598
H	1.20406	1.57477	0.901655
C	0.871556	-0.117611	-0.411471
H	0.822826	-0.260276	-1.4951
O	-0.468741	-0.092628	0.107552
C	-1.32464	-1.01825	-0.403548
O	-1.00941	-1.8144	-1.27406
C	-2.70225	-0.899684	0.176731
H	-3.23052	0.242319	-0.666533
C	-3.65474	-2.0337	-0.198153
H	-4.69318	-1.725	-0.028253
H	-3.53385	-2.33567	-1.24075
H	-3.46642	-2.91356	0.432223
O	-2.85093	-0.290593	1.3266
O	-3.80875	1.22948	-0.933317
H	-4.49852	1.19872	-0.149023
C	-2.89296	2.33378	-0.676301
H	-2.23909	2.41783	-1.54436
H	-3.48835	3.241	-0.563019
H	-2.31458	2.12436	0.226446
O	-5.11982	0.929691	1.21082
H	-4.33501	0.350869	1.50094
H	-5.89619	0.348545	1.19085
MeOH
O	-0.748511	0.122481	2e-06
C	0.661801	-0.019639	2e-06
H	1.07964	0.990898	-2.5e-05
H	1.03684	-0.543827	0.893175
H	1.03682	-0.543846	-0.893171
H	-1.13601	-0.765244	-1.1e-05
TS5-1
C	4.22478	-1.67467	0.508022
C	3.19016	-0.777855	0.248626
C	3.46438	0.484798	-0.300337
C	4.77522	0.857598	-0.591678
C	5.81362	-0.042815	-0.331675
C	5.54025	-1.30082	0.214074
H	4.01661	-2.65178	0.938099
H	4.99196	1.83738	-1.011
H	6.84024	0.239712	-0.550044
H	6.35567	-1.99026	0.417058
C	2.18296	1.26388	-0.502862
H	2.25078	2.32227	-0.233242
H	1.8507	1.21186	-1.54978
C	1.70267	-0.949461	0.466736
H	1.45258	-1.43497	1.4174
H	1.23658	-1.54558	-0.329924
C	1.17448	0.498313	0.38626
H	1.13751	0.962243	1.376
O	-0.155926	0.477633	-0.157369
C	-0.942177	1.56305	0.073802
O	-0.586719	2.5216	0.741116
C	-2.31258	1.38328	-0.52133
H	-2.89462	0.66271	0.614886
C	-3.15445	2.65469	-0.589829
H	-4.20514	2.39319	-0.749941
H	-3.05942	3.24879	0.32242
H	-2.83316	3.28092	-1.43334
O	-2.49057	0.470075	-1.44162
O	-3.4009	-0.053685	1.42783
H	-3.59133	-0.944816	0.891133
C	-2.47739	-0.319309	2.50797
H	-2.19138	0.642268	2.93659
H	-2.99335	-0.923884	3.2569
H	-1.5903	-0.843313	2.1398
O	-3.78892	-2.14476	0.074293
H	-2.92252	-2.24233	-0.429826
C	-4.81602	-1.88471	-0.895981
H	-5.74486	-1.70197	-0.350133
H	-4.56441	-1.00933	-1.50513
H	-4.95485	-2.76154	-1.53897
O	-1.52244	-2.01162	-1.28225
H	-1.63492	-1.01983	-1.36373
H	-1.58401	-2.34156	-2.19197
CP5-1
C	-3.45051	-1.27695	-0.371195
C	-2.18329	-0.730057	-0.181339
C	-2.03723	0.587796	0.27988
C	-3.15925	1.36775	0.552286
C	-4.43184	0.818697	0.362999
C	-4.57666	-0.494412	-0.095224
H	-3.56681	-2.29555	-0.734102
H	-3.05066	2.39147	0.902617
H	-5.31421	1.41935	0.567625
H	-5.57069	-0.907686	-0.244536
C	-0.571483	0.940702	0.414637
H	-0.316179	1.95169	0.085168
H	-0.234655	0.836846	1.45662
C	-0.826586	-1.36711	-0.392918
H	-0.762014	-1.99147	-1.29057
H	-0.546357	-1.99735	0.463467
C	0.11034	-0.144958	-0.450571
H	0.210205	0.219679	-1.47674
O	1.4163	-0.528288	0.020639
C	2.43407	0.314086	-0.282183
O	2.30051	1.37702	-0.903623
C	3.72977	-0.114333	0.175045
C	4.07782	-1.34898	0.923491
H	4.55114	-1.10311	1.88404
H	3.18424	-1.94554	1.11265
H	4.79827	-1.95748	0.359674
O	4.73597	0.72639	-0.126947
H	4.30456	1.4647	-0.615893
